# Supplementary material for: Pseudomonas syringae pv. actinidiae (PSA) Isolates from Recent Bacterial Canker of Kiwifruit Outbreaks Belong to the Same Genetic Lineage
Source: PLoS One. 2012 May 9;7(5):e36518. doi: 10.1371/journal.pone.0036518 (PMC3348921; doi:10.1371/journal.pone.0036518)
Supplement: Table S1 — P. syringae genomes previously sequenced and used for the construction of the phylogenetic tree shown in Figure 1. (XLSX) [file pone.0036518.s001.xlsx]

## Sheet: Sheet1
Supplementary Table 1: Pseudomonas syringae genomes previously sequenced and used for the construction of the phylogenetic tree shown in Figure 1
strain name	closed/draft	accession number/website
Pseudomonas cannabina pv. alisalensis BS91	draft	http://genome.ppws.vt.edu/blast/blast.html
Pseudomonas cannabina pv. alisalensis T3C	draft	http://genome.ppws.vt.edu/blast/blast.html
Pseudomonas syringae pv. maculicola ES4326*#	draft	http://genome.ppws.vt.edu/blast/blast.html
Pseudomonas syringae pv. maculicola ES4326*#	draft	AEAK01000000
Pseudomonas syringae 642	draft	NZ_ADGB00000000
Pseudomonas syringae pv. syringae B728a	closed	NC_007005
Pseudomonas syringae pv. aceris MAFF 302273PT	draft	AEAO00000000
Pseudomonas syringae pv. japonica MAFF 301072PT	draft	AEAH01000000
Pseudomonas syringae pv. syringae FF5	draft	NZ_ACXZ00000000
Pseudomonas syringae pv. aptata DSM 50252	draft	AEAN00000000
Pseudomonas syringae pv. pisi 1704B	draft	AEAI00000000
Pseudomonas syringae pv. mori MAFF 301020	draft	AEAG00000000
Pseudomonas syringae pv. phaseolicola 1448A	closed	NC_005773
Pseudomonas syringae pv. glycinea race 4 A29-2	draft	ADWY00000000
Pseudomonas syringae pv. glycinea race 4	draft	AEGH01000000
Pseudomonas syringae pv. glycinea B076	draft	AEGG01000000
Pseudomonas syringae pv. lachrymans M301315	draft	AEAF00000000
Pseudomonas syringae pv. tabaci ATCC 11528	draft	NZ_ACHU00000000
Pseudomonas savastanoi pv. savastanoi NCPPB 3335	draft	NZ_ADMI00000000.1
Pseudomonas syringae pv. aesculi 0893_23**	draft	AEAD00000000
Pseudomonas syringae pv. aesculi NCPPB 3681**	draft	ACXS00000000
Pseudomonas syringae pv. aesculi 2250	draft	NZ_ACXT00000000
Pseudomonas syringae pv. tomato str. JL1065	draft	http://genome.ppws.vt.edu/blast/blast.html
Pseudomonas syringae pv. tomato NCPPB 1108	draft	NZ_ADGA00000000
Pseudomonas syringae pv. tomato Max13 (LNPV17.41)	draft	NZ_ADFZ00000000
Pseudomonas syringae pv. tomato T1	draft	NZ_ABSM00000000
Pseudomonas syringae pv. tomato K40	draft	NZ_ADFY00000000
Pseudomonas syringae pv. maculicola F1	draft	http://genome.ppws.vt.edu/blast/blast.html
Pseudomonas syringae pv. lachrymans MAFF 302278PT	draft	AEAM00000000
Pseudomonas syringae pv. maculicola M3	draft	http://genome.ppws.vt.edu/blast/blast.html
Pseudomonas syringae pv. tomato DC3000	closed	NC_004578
Pseudomonas syringae pv. maculicola M6	draft	http://genome.ppws.vt.edu/blast/blast.html
Pseudomonas syringae pv. antirrhini 126	draft	http://genome.ppws.vt.edu/blast/blast.html
Pseudomonas syringae pv. morsprunorum MAFF 302280PT	draft	AEAE00000000
Pseudomonas syringae pv. actinidiae M302091	draft	AEAL01000000
Pseudomonas fluorescens Pf5	closed	CP000076
Pseudomonas fluorescens Pf0-1	closed	CP000094
*same strain sequenced twice
**same strain sequenced twice
#strain has been renamed P. cannabina pv. alisalensis
